# Supplementary material for: Strong evidence that callous–unemotional traits are not related to risk-taking task performance
Source: F1000Res. 2018 Apr 26;7:502. [Version 1] doi: 10.12688/f1000research.14623.1 (PMC5954327; doi:10.12688/f1000research.14623.1)
Supplement: Dataset 1. Subject demographic information, together with Inventory of Callous–Unemotional Traits score and results of the tasks — http://dx.doi.org/10.5256/f1000research.14623.d201818 Data are provided in raw form and peer-level adjusted format within the same spreadsheet 29. Condition: peer present, 1; peer absent, 0; Subject ID, anonymized participant ID number; Female: female gender, 1; male gender, 0; Age, age in years; BART Pumps AdjAvg_raw data, adjusted average pumps; Peer group level adjusted BART Pumps, peer-group level-adjusted adjusted average pumps; Peer ID, peer group membership ID number; Stoplight Intersections_raw data, number of intersections entered on the Stoplight driving task; Peer group level adjusted Stoplight, peer-group level-adjusted number of intersections entered on the Stoplight driving task; Total ICU, number of CU traits using the Inventory of Callous-Unemotional Traits. [file f1000research-7-15914-s0000.tgz]

Archive with 1 entries (1 files):
- 7cc8afd1-8baf-4389-b793-a9d756d999bf_centifanti_risk_taking_CU.csv
