# Supplementary material for: Strong evidence that callous–unemotional traits are not related to risk-taking task performance
Source: F1000Res. 2018 Apr 26;7:502. [Version 1] doi: 10.12688/f1000research.14623.1 (PMC5954327; doi:10.12688/f1000research.14623.1)
Supplement: Dataset 1. Subject demographic information, together with Inventory of Callous–Unemotional Traits score and results of the tasks — http://dx.doi.org/10.5256/f1000research.14623.d201818 Data are provided in raw form and peer-level adjusted format within the same spreadsheet 29. Condition: peer present, 1; peer absent, 0; Subject ID, anonymized participant ID number; Female: female gender, 1; male gender, 0; Age, age in years; BART Pumps AdjAvg_raw data, adjusted average pumps; Peer group level adjusted BART Pumps, peer-group level-adjusted adjusted average pumps; Peer ID, peer group membership ID number; Stoplight Intersections_raw data, number of intersections entered on the Stoplight driving task; Peer group level adjusted Stoplight, peer-group level-adjusted number of intersections entered on the Stoplight driving task; Total ICU, number of CU traits using the Inventory of Callous-Unemotional Traits. [file f1000research-7-15914-s0000.tgz › 7cc8afd1-8baf-4389-b793-a9d756d999bf_centifanti_risk_taking_CU.csv]

Condition_peers absent	Subject ID	Female	Age	BART Pumps AdjAvg_raw data	Peer group level adjusted BART Pumps	Peer ID	Stoplight Intersections_raw data	Peer group level adjusted Stoplight	Total ICU
0	1	0	17			1		12	34
0	2	0	17			1	12	12	27
0	3	0	17			1		12	13
1	4	1	17			2	12	7.3333	18
1	5	1	16			2	9	7.3333	25
1	6	1	17			2	6	7.3333	20
1	7	1	17			3	11	7.3333	22
1	8	1	17			3	2	7.3333	13
1	9	1	18			3	4	7.3333	27
0	10	1	16		23.88	4		7.6667	25
0	11	1	16		23.88	4		7.6667	28
0	12	1	17		23.88	4	8	7.6667	22
0	13	0	16		23.88	5		7.6667	20
0	14	0	16		23.88	5		7.6667	27
0	15	0	16		23.88	5	6	7.6667	32
0	16	1	17	23.88	23.88	6	9	7.6667	11
0	17	1	17		23.88	6		7.6667	11
0	18	1	17		23.88	6		7.6667	15
1	19	1	17	6.07143	21.0722	7	10	11.33333	23
1	20	1	17	13.6667	21.0722	7	15	11.33333	12
1	21	1	17	28.12	21.0722	7	14	11.33333	17
1	22	1	17	15.2222	21.0722	8	10	11.33333	26
1	23	1	17	25.08	21.0722	8	2	11.33333	18
1	24	1	17	38.2727	21.0722	8	17	11.33333	18
0	25	1	17	38.0435	38.0435	9	10	10	36
0	26	1	17		38.0435	9		10	33
0	27	1	18		38.0435	9		10	6
1	28	0	17	45.1	35.2515	10	11	11.33333	14
1	29	0	17	17.8	35.2515	10	18	11.33333	21
1	30	0	17	55.25	35.2515	10	4	11.33333	29
1	31	1	17	28.7083	35.2515	12	8	11.33333	14
1	32	1	17	13.963	35.2515	12	7	11.33333	18
1	33	1	17	50.6875	35.2515	12	20	11.33333	16
0	34	0	17	12.9655	12.9655	11	11	11	19
0	35	0	17		12.9655	11		11	30
0	36	0	17		12.9655	11		11	25
1	37	1	17	30.7917	34.7654	13	14	11	24
1	38	1	16	22.2692	34.7654	13	12	11	12
1	39	1	17	51.2353	34.7654	13	7	11	28
0	40	1	17		31.327	14		12.5	10
0	41	1	16	32.9583	31.327	14	15	12.5	19
0	42	1	17		31.327	14		12.5	24
0	43	1	16		31.327	15		12.5	16
0	44	1	16	29.6957	31.327	15	10	12.5	17
0	45	1	16		31.327	15		12.5	17
1	46	0	18	30.7037	31.1899	16	13	12	29
1	47	0	18	30.04	31.1899	16	10	12	25
1	48	0	18	32.8261	31.1899	16	13	12	39
0	49	0	17			17			18
0	50	0	17			17			22
0	51	0	18			17			25
1	52	1	16	20.6923	18.3988	18	4	3.3333	16
1	53	1	16	20.3929	18.3988	18	3	3.3333	12
1	54	1	16	14.1111	18.3988	18	3	3.3333	35
0	55	1	17		28.88	19		10	24
0	56	1	16		28.88	19		10	24
0	57	1	16	28.88	28.88	19	10	10	21
1	58	1	18	28.4444	29.7761	20	11	7.625	14
1	59	1	17	31.087	29.7761	20	12	7.625	23
1	60	1	19	28.7407	29.7761	20	11	7.625	21
1	61	1	16	41.2778	29.7761	21	7	7.625	11
1	62	1	17		29.7761	21		7.625	11
1	63	1	17	15.4815	29.7761	21	4	7.625	9
1	64	0	18	29.48	29.7761	23	5	7.625	28
1	65	0	17	35.9565	29.7761	23	4	7.625	28
1	66	0	17	27.7407	29.7761	23	7	7.625	30
0	67	1	16	39.8095	30.0201	22	5	5	23
0	68	1	18		30.0201	22		5	17
0	69	1	17		30.0201	22		5	17
0	70	0	16	20.2308	30.0201	24	5	5	13
0	71	0	16		30.0201	24		5	21
0	72	0	16		30.0201	24		5	23
1	73	1	17	19.9231	17.8218	25	8	5.3333	14
1	74	1	18	4.72414	17.8218	25	3	5.3333	7
1	75	1	18	28.8182	17.8218	25	5	5.3333	13
0	76	0	18		17.7692	26		4	34
0	77	0	18	17.7692	17.7692	26	4	4	31
0	78	0	18		17.7692	26		4	23
1	79	1	18	23.5	37.9705	27	7	10.16667	18
1	80	1	17	21.7037	37.9705	27	11	10.16667	24
1	81	1	17	39.8696	37.9705	27	13	10.16667	26
1	82	0	16	53.6667	37.9705	28	7	10.16667	34
1	83	0	16	43.75	37.9705	28	13	10.16667	13
1	84	0	16	45.3333	37.9705	28	10	10.16667	31
0	85	1	17		13.5	29		5	20
0	86	1	16	13.5	13.5	29	5	5	19
0	87	1	19		13.5	29		5	5
1	88	0	19	52.1429	36.0989	32	9	8.3333	18
1	89	0	16	27	36.0989	32	8	8.3333	22
1	90	0	16	29.1538	36.0989	32	8	8.3333	33
0	91	1	16	38.7	28.725	30	5	5.5	16
0	92	1	18		28.725	30		5.5	18
0	93	1	16		28.725	30		5.5	15
0	94	0	18		28.725	31		5.5	21
0	95	0	17	18.75	28.725	31	6	5.5	28
0	96	0	17		28.725	31		5.5	22
1	97	0	17	33.0909	31.6607	34	9	6.6667	35
1	98	0	17	45.7059	31.6607	34	6	6.6667	24
1	99	0	18	16.1852	31.6607	34	5	6.6667	27
0	100	1	16	13.5926	30.4247	33	2	11.33333	11
0	101	1	16		30.4247	33		11.33333	13
0	102	1	16		30.4247	33		11.33333	14
0	103	0	17		30.4247	35		11.33333	21
0	104	0	17		30.4247	35		11.33333	16
0	105	0	17	40.05	30.4247	35	17	11.33333	24
0	106	0	17	37.6316	30.4247	36	15	11.33333	13
0	107	0	17		30.4247	36		11.33333	33
0	108	0	17		30.4247	36		11.33333	17
1	109	1	17	22.8333	34.868	37	7	8.8889	20
1	110	1	17	39.1	34.868	37	10	8.8889	9
1	111	1	17	33.1	34.868	37	14	8.8889	18
1	112	1	17	29.9048	34.868	38	2	8.8889	18
1	113	1	16	25.7308	34.868	38	10	8.8889	16
1	114	1	16	23.8333	34.868	38	1	8.8889	15
1	115	0	16	57.0588	34.868	39	15	8.8889	23
1	116	0	16	39.4091	34.868	39	12	8.8889	20
1	117	0	16	42.8421	34.868	39	9	8.8889	34
0	118	1	17	32.6522	32.6522	40	9	9	10
0	119	1	17		32.6522	40		9	21
0	120	1	17		32.6522	40		9	19
1	121	0	18	53.2353	46.7951	43	9	12	13
1	122	0	17	46	46.7951	43	10	12	16
1	123	0	18	41.15	46.7951	43	17	12	21
0	124	1	17		35.1572	41		9	12
0	125	1	17		35.1572	41		9	19
0	126	1	17	37.9565	35.1572	41	16	9	17
0	127	0	16		35.1572	42		9	17
0	128	0	16	30.3182	35.1572	42	12	9	34
0	129	0	17		35.1572	42		9	16
0	130	1	17	36.5714	35.1572	44	4	9	24
0	131	1	17		35.1572	44		9	20
0	132	1	16		35.1572	44		9	32
0	133	0	16		35.1572	46		9	11
0	134	0	16		35.1572	46		9	21
0	135	0	16	35.7826	35.1572	46	4	9	25
1	136	1		5.85185	25.2181	47	10	9	9
1	137	1	16	39	25.2181	47	6	9	14
1	138	1	16	31.875	25.2181	47	13	9	14
1	139	1	16	17.6296	25.2181	45	10	9	22
1	140	1	16	13.8519	25.2181	45	4	9	25
1	141	1	18	43.1	25.2181	45	11	9	17
0	142	1	19		25.68	48		6	26
0	143	1	17	25.68	25.68	48	6	6	31
0	144	1	18		25.68	48		6	35
1	145	1	16	23.56	29.173	162	13	6.1667	14
1	146	1	17	24.375	29.173	162	9	6.1667	30
1	147	1	17	37.1429	29.173	162	7	6.1667	25
1	148	1	17	25.96	29.173	161	1	6.1667	20
1	149	1	17	30	29.173	161	4	6.1667	24
1	150	1	17	34	29.173	161	3	6.1667	20
0	151	0	17	29.3333	29.3333	49	6	6	20
0	152	0	17		29.3333	49		6	24
0	153	0	18		29.3333	49		6	29
1	154	1	17	33.5909	29.0164	50	2	7	24
1	155	1	17	25	29.0164	50	10	7	30
1	156	1	17	28.4583	29.0164	50	9	7	16
0	157	1	17		18.1111	51		9	31
0	158	1	17		18.1111	51		9	25
0	159	1	17	18.1111	18.1111	51	9	9	13
1	160	1	16	13.8148	15.2716	52	8	10.33333	25
1	161	1	16	19.9286	15.2716	52	15	10.33333	15
1	162	1	16	12.0714	15.2716	52	8	10.33333	18
0	163	1	16	20.3704	20.3704	54	6	6	21
0	164	1	16		20.3704	54		6	26
0	165	1	16		20.3704	54		6	15
1	166	0	17	37.5238	33.7983	53	7	8.6667	35
1	167	0	17	35.4545	33.7983	53	10	8.6667	34
1	168	0	18	28.4167	33.7983	53	9	8.6667	9
0	169	0	17	32.4	32.4	55	10	10	29
0	170	0	18		32.4	55		10	37
0	171	0	18		32.4	55		10	28
1	172	1	16	37.1905	33.5425	56	3	7.6	6
1	173	1	16	23.16	33.5425	56	8	7.6	22
1	174	1	16	34.5652	33.5425	56	10	7.6	7
1	175	0	16	26.6538	33.5425	58	4	7.6	17
1	176	0		46.1429	33.5425	58	13	7.6	18
0	177	1	18		12.8276	57		7	25
0	178	1	18		12.8276	57		7	25
0	179	1	18	12.8276	12.8276	57	7	7	20
1	180	0	16	24.44	24.44	58	14	14	11
0	181	1	19		34.6957	59		9	18
0	182	1	17	34.6957	34.6957	59	9	9	32
0	183	1	17		34.6957	59		9	27
1	184	1	17	31.9545	31.8836	60	14	10.83333	14
1	185	1	17	26.9091	31.8836	60	17	10.83333	10
1	186	1	17	26.4583	31.8836	60	5	10.83333	16
1	187	0	17	32.875	31.8836	61	13	10.83333	29
1	188	0	17	39.65	31.8836	61	8	10.83333	16
1	189	0	18	33.4545	31.8836	61	8	10.83333	28
0	190	0	18		22.76	63		15	19
0	191	0	18	22.76	22.76	63	15	15	24
0	192	0	18		22.76	63		15	23
1	193	0	17	37.0476	43.9661	62	12	8.6667	21
1	194	0	18	36.1364	43.9661	62	7	8.6667	15
1	195	0	19	58.7143	43.9661	62	7	8.6667	25
0	196	0	17		22.7952	64		11.5	22
0	197	0	17	29.1905	22.7952	64	11	11.5	23
0	198	0	17		22.7952	64		11.5	20
0	199	1	18	16.4	22.7952	66	12	11.5	23
0	200	1	19		22.7952	66		11.5	14
0	201	1	17		22.7952	66		11.5	19
1	202	0	17	32.2	31.4549	65	6	8.8333	22
1	203	0	19	18.1852	31.4549	65	11	8.8333	16
1	204	0	19	26.75	31.4549	65	11	8.8333	19
1	205	1	16	38.2609	31.4549	67	8	8.8333	17
1	206	1	17	38.3333	31.4549	67	9	8.8333	33
1	207	1	17	35	31.4549	67	8	8.8333	19
0	208	0	16	22.0741	22.0741	69	11	11	36
0	209	0	16		22.0741	69		11	8
0	210	0	16		22.0741	69		11	26
1	211	0	17	13.2692	20.7041	68	7	4.6667	29
1	212	0	18	19.3846	20.7041	68	5	4.6667	25
1	213	0	17	29.4583	20.7041	68	2	4.6667	18
0	214	1	16		32.95	70		9	19
0	215	1	19	32.95	32.95	70	9	9	19
0	216	1	16		32.95	70		9	17
1	217	1	17	1.76667	23.9349	71	16	12.33333	17
1	218	1	16	36.913	23.9349	71	13	12.33333	18
1	219	1	16	33.125	23.9349	71	8	12.33333	17
0	220	0	16		39.1304	72		4	16
0	221	0	17	39.1304	39.1304	72	4	4	23
0	222	0	16		39.1304	72		4	29
1	223	1	20	31.4615	32.6816	74	14	11	29
1	224	1	17	33.0833	32.6816	74	11	11	18
1	225	1	16	33.5	32.6816	74	8	11	24
0	226	1	17			75		8	11
0	227	1	16			75		8	18
0	228	1	17			75	8	8	18
1	229	1	16	49.0556	36.6484	73	11	11.66667	25
1	230	1	18	39.0435	36.6484	73	12	11.66667	35
1	231	1	16	21.8462	36.6484	73	12	11.66667	22
0	232	1	16			76		7	13
0	233	1	17			76	7	7	22
0	234	1	16			76		7	19
1	235	1	17	4.10714	20.9774	77	13	10.66667	20
1	236	1	18	34.3636	20.9774	77	7	10.66667	22
1	237	1	17	24.4615	20.9774	77	12	10.66667	26
0	238	1			30.3182	78		9	25
0	239	1		30.3182	30.3182	78	9	9	22
0	240	1	17		30.3182	78		9	18
0	241	1	17		30.3182	82		9	16
1	242	0	18	48.4211	32.4387	79	12	9.5	24
1	243	0	18	44.4	32.4387	79	5	9.5	14
1	244	0	19	45.3529	32.4387	79	10	9.5	21
1	245	1	17	9	32.4387	80	7	9.5	2
1	246	1	17	32.3043	32.4387	80	10	9.5	16
1	247	1	18	15.1538	32.4387	80	13	9.5	12
0	248	0			23.7685	81		12	29
0	249	0	17		23.7685	81		12	26
0	250	0	16	23.037	23.7685	81	8	12	14
0	251	1	18		23.7685	82		12	17
0	252	1	17	24.5	23.7685	82	16	12	30
1	253	1	16	35.0833	29.6987	83	16	11.33333	11
1	254	1		23.3462	29.6987	83	7	11.33333	21
1	255	1	16	30.6667	29.6987	83	11	11.33333	18
0	256	1	16	21.88	21.88	84	11	11	24
0	257	1	16		21.88	84		11	13
0	258	1	16		21.88	84		11	26
1	259	1	17	10.2593	18.4375	86	9	7.3333	18
1	260	1	17	33.4762	18.4375	86	11	7.3333	12
1	261	1	16	11.5769	18.4375	86	2	7.3333	14
0	262	1	17	37.3684	37.3684	85	10	10	17
0	263	1	17		37.3684	85		10	22
0	264	1	17		37.3684	85		10	21
1	265	0	17	41.1	32.8687	87	15	13	36
1	266	0	18	29.125	32.8687	87	12	13	26
1	267	0	18	28.381	32.8687	87	12	13	22
0	268	0	16		27.8007	88		8	15
0	269	0	16	27.4091	27.8007	88	7	8	44
0	270	0	16		27.8007	88		8	44
0	271	0	17		27.8007	89		8	32
0	272	0	16		27.8007	89		8	36
0	273	0	17	28.1923	27.8007	89	9	8	32
1	274	0	16	46.3636	37.0301	90	17	9.8889	24
1	275	0		41.0476	37.0301	90	11	9.8889	22
1	276	0	16	52.4444	37.0301	90	14	9.8889	20
1	277	1	17	43.5238	37.0301	92	10	9.8889	20
1	278	1	17	34.8	37.0301	92	6	9.8889	17
1	279	1	17	28.9048	37.0301	92	2	9.8889	15
1	280	0	16	43.2632	37.0301	93	13	9.8889	28
1	281	0	17	22.5	37.0301	93	10	9.8889	37
1	282	0	16	20.4231	37.0301	93	6	9.8889	21
0	283	0	16	30.4	30.74	91	11	9.3333	21
0	284	0	16		30.74	91		9.3333	16
0	285	0	16		30.74	91		9.3333	10
0	286	1	16	29.32	30.74	94	8	9.3333	5
0	287	1	17		30.74	94		9.3333	16
0	288	1	16		30.74	94		9.3333	11
0	289	0	17		30.74	96		9.3333	27
0	290	0	18	32.5	30.74	96	9	9.3333	25
0	291	0	18		30.74	96		9.3333	34
1	292	0	19	40.7143	37.4272	97	14	12.33333	23
1	293	0	18	26.0435	37.4272	97	9	12.33333	14
1	294	0	17	45.5238	37.4272	97	14	12.33333	10
0	295	1	17		34.6704	95		12.5	17
0	296	1	18	39.2609	34.6704	95	12	12.5	14
0	297	1	18		34.6704	95		12.5	23
0	298	0	17	30.08	34.6704	98	13	12.5	28
0	299	0	17		34.6704	98		12.5	29
0	300	0	16		34.6704	98		12.5	12
1	301	0	17	38.619	44.2309	100	16	11	9
1	302	0	16	34.3043	44.2309	100	11	11	22
1	303	0	16	59.7692	44.2309	100	6	11	14
0	304	0	17		28.5455	99		7	14
0	305	0	17		28.5455	99		7	21
0	306	0	16	33	28.5455	99	6	7	18
0	307	0	16		28.5455	101		7	23
0	308	0	16		28.5455	101		7	21
0	309	0	16	24.0909	28.5455	101	8	7	25
1	310	0	16	33	34.2893	102	16	11.22222	16
1	311	0		18.3333	34.2893	102	17	11.22222	26
1	312	0	16	35.7917	34.2893	102	18	11.22222	12
1	313	1	16		34.2893	104	9	11.22222	22
1	314	1	16		34.2893	104	10	11.22222	22
1	315	1	16		34.2893	104	11	11.22222	15
1	316	0	16	41.0476	34.2893	103	9	11.22222	29
1	317	0	18	34.8261	34.2893	103	6	11.22222	31
1	318	0	16	42.7368	34.2893	103	5	11.22222	30
0	319	0	17		9.37037	106		6	35
0	320	0	17	9.37037	9.37037	106	6	6	21
0	321	0	16		9.37037	106		6	18
1	322	1	16	31.2083	35.0428	105	6	7.5	13
1	323	1	16	30.56	35.0428	105	6	7.5	24
1	324	1	16	35.7273	35.0428	105	12	7.5	13
1	325	1	17	32.2083	35.0428	107	4	7.5	23
1	326	1	16	32.6087	35.0428	107	12	7.5	13
1	327	1		47.9444	35.0428	107	5	7.5	17
0	328	1	16	49.8889	49.8889	108	9	9	16
0	329	1	16		49.8889	108		9	29
0	330	1			49.8889	108		9	35
1	331	0	16	35.8696	33.4774	109	7	7.6667	17
1	332	0	16	34.1818	33.4774	109	5	7.6667	8
1	333	0	16	30.381	33.4774	109	11	7.6667	21
0	334	0	18		29.2917	110		12	39
0	335	0	18	29.2917	29.2917	110	12	12	29
0	336	0	17		29.2917	110		12	24
1	337	1	17	50.15	41.7719	111	7	8.3333	11
1	338	1	18	28.2609	41.7719	111	14	8.3333	28
1	339	1	18	46.9048	41.7719	111	4	8.3333	21
0	340	0	17		31.5	112		9	20
0	341	0	17		31.5	112		9	19
0	342	0	17	31.5	31.5	112	9	9	23
1	343	1	17	45.875	52.3355	113	13	11.33333	16
1	344	1	17	64.5	52.3355	113	11	11.33333	13
1	345	1	17	46.6316	52.3355	113	10	11.33333	22
0	346	1	16		17.6538	114		9	22
0	347	1	17		17.6538	114		9	19
0	348	1	16	17.6538	17.6538	114	9	9	16
1	349	0	16	41.4737	45.2412	115	6	11.66667	18
1	350	0	16	55.25	45.2412	115	12	11.66667	20
1	351	0	16	39	45.2412	115	17	11.66667	24
0	352	1	16	40.3	40.3	116	12	12	19
0	353	1	16		40.3	116		12	22
0	354	1	16		40.3	116		12	33
1	355	0	17	46.8333	40.5718	117	4	7.6667	23
1	356	0	16	46.5	40.5718	117	6	7.6667	28
1	357	0	16	45.6471	40.5718	117	9	7.6667	28
1	358	0	16	35.1304	40.5718	118	12	7.6667	23
1	359	0	16	33.32	40.5718	118	7	7.6667	40
1	360	0	16	36	40.5718	118	8	7.6667	22
0	361	1	17		27.2269	119		6.5	31
0	362	1	16	33.75	27.2269	119	8	6.5	20
0	363	1	16		27.2269	119		6.5	21
0	364	0	16	20.7037	27.2269	120	5	6.5	32
0	365	0	16		27.2269	120		6.5	30
0	366	0	16		27.2269	120		6.5	35
1	367	1	17	43.9444	43.9921	121	6	12.33333	13
1	368	1	18	48.8889	43.9921	121	11	12.33333	18
1	369	1	18	39.1429	43.9921	121	20	12.33333	21
0	370	1	16		31.1739	122		9	13
0	371	1	16	31.1739	31.1739	122	9	9	16
0	372	1	16		31.1739	122		9	13
1	373	0	16	38.619	28.494	123	9	9.3333	10
1	374	0	16	30.9583	28.494	123	6	9.3333	28
1	375	0	16	35.3478	28.494	123	15	9.3333	37
1	376	1	18	30.44	28.494	124	8	9.3333	23
1	377	1	17	26.0435	28.494	124	6	9.3333	12
1	378	1	18	9.55556	28.494	124	12	9.3333	11
0	379	1	17		31.4484	126		7	27
0	380	1	17		31.4484	126		7	25
0	381	1	17	33.4737	31.4484	126	4	7	23
0	382	0	17		31.4484	125		7	19
0	383	0	18		31.4484	125		7	21
0	384	0	17	29.4231	31.4484	125	10	7	33
1	385	0	16	21.3214	25.0815	127	9	8	32
1	386	0	16	29.4615	25.0815	127	8	8	21
1	387	0	17	24.4615	25.0815	127	7	8	23
0	388	1	16	28.48	28.48	128	5	5	20
0	389	1	17		28.48	128		5	25
0	390	1	17		28.48	128		5	28
1	391	1	18	36.8182	30.369	129	6	6	25
1	392	1	16	23.2222	30.369	129	3	6	17
1	393	1	17	29.96	30.369	129	3	6	28
1	394	1		28.9167	30.369	130	3	6	14
1	395	1	17	35.6818	30.369	130	14	6	18
1	396	1	16	27.6154	30.369	130	7	6	19
0	397	1	16		29.08	131		3	29
0	398	1	17	29.08	29.08	131	3	3	15
0	399	1	17		29.08	131		3	22
1	400	0	17	25.5556	37.2878	133	12	10.5	21
1	401	0	16	42.4	37.2878	133	14	10.5	27
1	402	0	17	39.9524	37.2878	133	12	10.5	16
1	403	1	18	51.7143	37.2878	132	10	10.5	17
1	404	1	17	23.8	37.2878	132	10	10.5	27
1	405	1	17	40.3043	37.2878	132	5	10.5	21
0	406	1	17	10.2593	10.2593	134	1	1	18
0	407	1	18		10.2593	134		1	27
0	408	1	17		10.2593	134		1	9
1	409	1	16	26.75	35.2188	136	6	7.6667	12
1	410	1	16	39.95	35.2188	136	12	7.6667	10
1	411	1	17	38.9565	35.2188	136	5	7.6667	17
0	412	0	17		27.2902	137		8	29
0	413	0	16		27.2902	137		8	23
0	414	0	16	37.2727	27.2902	137	5	8	15
0	415	1	16		27.2902	135		8	16
0	416	1	16		27.2902	135		8	16
0	417	1	17	17.3077	27.2902	135	11	8	15
1	418	1	17	32.16	38.9767	138	12	8.6667	8
1	419	1	17	43.913	38.9767	138	4	8.6667	29
1	420	1	18	40.8571	38.9767	138	10	8.6667	20
0	421	0	16		24.3533	139		11	28
0	422	0	16		24.3533	139		11	18
0	423	0	16	27.6296	24.3533	139	12	11	24
0	424	1	17		24.3533	140		11	22
0	425	1	17	21.0769	24.3533	140	10	11	14
0	426	1	17		24.3533	140		11	18
1	427	0	17	36.8333	33.327	141	15	10.83333	26
1	428	0	17	20.12	33.327	141	17	10.83333	42
1	429	0	18	49.7333	33.327	141	11	10.83333	35
1	430	1	17	35.5909	33.327	142	14	10.83333	29
1	431	1	17	31.8095	33.327	142	6	10.83333	24
1	432	1	17	25.875	33.327	142	2	10.83333	12
0	433	0	17	37.7619	37.7619	143	11	11	18
0	434	0	18		37.7619	143		11	12
0	435	0	17		37.7619	143		11	10
1	436	0	17	47.8125	31.6812	144	20	12.33333	8
1	437	0	18	30.12	31.6812	144	4	12.33333	35
1	438	0	17	17.1111	31.6812	144	13	12.33333	21
0	439	1	17		18.8889	145		10	13
0	440	1	17	18.8889	18.8889	145	10	10	10
0	441	1	17		18.8889	145		10	23
1	442	1	17	5.03448	20.7958	146	12	10	15
1	443	1	17	25.44	20.7958	146	14	10	26
1	444	1		31.913	20.7958	146	4	10	20
0	445	0	18		20.8889	147		2	10
0	446	0	18	20.8889	20.8889	147	2	2	12
0	447	0	16		20.8889	147		2	19
1	448	1	17	29.25	26.6149	148	8	6.6667	19
1	449	1	16	24.16	26.6149	148	7	6.6667	27
1	450	1	17	26.4348	26.6149	148	5	6.6667	18
0	451	0	18		36.4091	149		9	21
0	452	0			36.4091	149		9	25
0	453	0	17	36.4091	36.4091	149	9	9	27
1	454	1	17	34.1364	40.601	150	1	5.6667	25
1	455	1		31.4	40.601	150	7	5.6667	36
1	456	1	18	56.2667	40.601	150	9	5.6667	18
0	457	0	17		24.3846	151		2	12
0	458	0	18	24.3846	24.3846	151	2	2	27
0	459	0	19		24.3846	151		2	18
1	460	1	16	18.5556	12.1376	152	2	8	16
1	461	1	16	8.57143	12.1376	152	7	8	18
1	462	1	16	9.28571	12.1376	152	15	8	15
0	463	1	17		30.28	153		4	18
0	464	1	17	30.28	30.28	153	4	4	10
0	465	1	17		30.28	153		4	46
1	466	0	16	48.8333	32.0095	200	11	12.16667	34
1	467	0		22.2963	32.0095	200	11	12.16667	30
1	468	0	16	35.619	32.0095	200	8	12.16667	32
1	469	0	16	22.1786	32.0095	154	14	12.16667	27
1	470	0	18	27.88	32.0095	154	15	12.16667	32
1	471	0	17	35.25	32.0095	154	14	12.16667	25
0	472	0	16	35.2381	35.2381	155	14	14	22
0	473	0	16		35.2381	155		14	32
0	474	0	16		35.2381	155		14	39
1	475	1	17	45.25	40.1822	156	15	14.33333	11
1	476	1	17	31.4545	40.1822	156	16	14.33333	14
1	477	1	17	43.8421	40.1822	156	12	14.33333	10
0	478	0	17		22.3846	158		13	21
0	479	0	17	22.3846	22.3846	158	13	13	16
0	480	0	17		22.3846	158		13	28
1	481	0	17	35.5909	33.6236	157	8	12	36
1	482	0	16	32.72	33.6236	157	15	12	11
1	483	0	16	32.56	33.6236	157	13	12	29
0	484	0	16		28.75	159		15	31
0	485	0	16		28.75	159		15	42
0	486	0	16	28.75	28.75	159	15	15	37
1	487	0	18	41.9	34.7801	160	6	8.3333	33
1	488	0	17	39.4	34.7801	160	9	8.3333	10
1	489	0	17	15.8462	34.7801	160	7	8.3333	15
1	490	0	17	38.7273	34.7801	163	12	8.3333	31
1	491	0	17	30.8696	34.7801	163	8	8.3333	22
1	492	0	18	41.9375	34.7801	163	8	8.3333	16
0	493	1	16		13	164		9	11
0	494	1	16	13	13	164	9	9	28
0	495	1	17		13	164		9	17
1	496	1	18	23.3478	31.3929	165	10	9.6667	19
1	497	1	17	32.7308	31.3929	165	8	9.6667	19
1	498	1	17	38.1	31.3929	165	11	9.6667	23
0	499	0	17	32.6522	32.6522	166	7	7	20
0	500	0	17		32.6522	166		7	17
0	501	0	17		32.6522	166		7	28
1	502	1	16	53.2667	47.5776	167	14	14	27
1	503	1	17	41.5714	47.5776	167	15	14	20
1	504	1	18	47.8947	47.5776	167	13	14	17
0	505	1	17		24.88	168		16	5
0	506	1	17		24.88	168		16	23
0	507	1	16	24.88	24.88	168	16	16	30
1	508	1	16	23.8846	26.4482	169	9	8.3333	26
1	509	1	17	29.5	26.4482	169	4	8.3333	10
1	510	1	16	25.96	26.4482	169	12	8.3333	26
0	511	1	16	22.9259	25.5671	170	13	10.5	19
0	512	1	17		25.5671	170		10.5	22
0	513	1	16		25.5671	170		10.5	12
0	514	0	16	28.2083	25.5671	171	8	10.5	26
0	515	0	17		25.5671	171		10.5	25
0	516	0	17		25.5671	171		10.5	26
1	517	1	17	48.6316	38.6956	172	3	8.3333	15
1	518	1	19	18.1429	38.6956	172	10	8.3333	8
1	519	1	16	49.3125	38.6956	172	12	8.3333	30
0	520	1	19	30.96	30.96	173	12	12	33
0	521	1	17		30.96	173		12	20
0	522	1	18		30.96	173		12	14
1	523	0	16	10.8462	26.2308	174	5	5.6667	21
1	524	0	17	19.3462	26.2308	174	9	5.6667	20
1	525	0	18	48.5	26.2308	174	3	5.6667	13
0	526	1	17		18.1852	175		9	10
0	527	1			18.1852	175		9	16
0	528	1		18.1852	18.1852	175	9	9	18
1	529	1	16	38.32	20.3015	176	8	7.3333	20
1	530	1	16	30.7273	20.3015	176	9	7.3333	27
1	531	1	16	7.62963	20.3015	176	8	7.3333	25
1	532	0	17	10.1154	20.3015	177	8	7.3333	23
1	533	0	18	7.1	20.3015	177	6	7.3333	19
1	534	0	17	27.9167	20.3015	177	5	7.3333	15
0	535	0	17		24.1923	178		7	5
0	536	0	17	24.1923	24.1923	178	7	7	53
0	537	0	17		24.1923	178		7	36
1	538	0	19	42	26.0862	179	13	11.33333	16
1	539	0	17	31.5	26.0862	179	11	11.33333	19
1	540	0	19	4.75862	26.0862	179	10	11.33333	19
0	541	1	16	15.6667	15.6667	180	9	9	18
0	542	1	16		15.6667	180		9	18
0	543	1	16		15.6667	180		9	18
1	544	1	17		22.0546	181		9	17
1	545	1	16	20.84	22.0546	181	10	9	15
1	546	1	17	23.2692	22.0546	181	8	9	46
0	547	0	17	22.4231	22.4231	182	9	9	24
0	548	0	17		22.4231	182		9	31
0	549	0	17		22.4231	182		9	20
1	550	0	19	54.0588	42.3581	183	10	8	9
1	551	0	16	26.5417	42.3581	183	8	8	35
1	552	0	18	46.4737	42.3581	183	6	8	22
0	553	1	17		21.96	184		8	14
0	554	1	17		21.96	184		8	36
0	555	1	17	21.96	21.96	184	8	8	16
1	556	0	17	17	31.5956	185	4	3.6667	25
1	557	0	16	40.0476	31.5956	185	2	3.6667	25
1	558	0	17	37.7391	31.5956	185	5	3.6667	27
0	559	0	17		24.6154	186		11	26
0	560	0	16		24.6154	186		11	25
0	561	0	18	24.6154	24.6154	186	11	11	30
1	562	1	18	20.56	33.7907	187	15	10.83333	12
1	563	1	18	34.1818	33.7907	187	3	10.83333	12
1	564	1	16	43.5714	33.7907	187	11	10.83333	38
1	565	0	16	39.3182	33.7907	188	14	10.83333	24
1	566	0	19	23.4286	33.7907	188	7	10.83333	38
1	567	0	17	41.6842	33.7907	188	15	10.83333	35
0	568	1	16		20.4444	189		1	22
0	569	1	16		20.4444	189		1	15
0	570	1	16	20.4444	20.4444	189	1	1	20
1	571	0	17	46.4211	40.9998	190	17	14	32
1	572	0	16	38.1	40.9998	190	13	14	22
1	573	0	17	38.4783	40.9998	190	12	14	30
0	574	1	18		22.9282	191		10	20
0	575	1	17		22.9282	191		10	23
0	576	1	17	17.72	22.9282	191	9	10	18
0	577	1	18		22.9282	192		10	22
0	578	1	18	28.1364	22.9282	192	11	10	29
0	579	1	17		22.9282	192		10	16
1	580	0	17	42.3333	27.6429	193	10	8	8
1	581	0	17	18.5185	27.6429	193	6	8	23
1	582	0	17	22.0769	27.6429	193	8	8	15
0	583	0	16		36.55	195		11	15
0	584	0	17		36.55	195		11	21
0	585	0	16	36.55	36.55	195	11	11	13
1	586	0	16	26.1364	29.6793	194	7	11.33333	17
1	587	0	16	29.36	29.6793	194	14	11.33333	29
1	588	0	16	33.5417	29.6793	194	13	11.33333	21
0	589	1	16		24.3462	196		11	25
0	590	1	17	24.3462	24.3462	196	11	11	20
0	591	1	16		24.3462	196		11	19
1	592	0	16	40.7619	37.209	197	15	9.3333	14
1	593	0	17	47.8125	37.209	197	4	9.3333	13
1	594	0	17	34.8261	37.209	197	9	9.3333	13
1	595	1	17	35.4783	37.209	198	10	9.3333	25
1	596	1	17	36.625	37.209	198	10	9.3333	28
1	597	1	17	27.75	37.209	198	8	9.3333	18
0	598	0	17	9.32143	28.766	199	8	11.5	11
0	599	0	17		28.766	199		11.5	12
0	600	0	17		28.766	199		11.5	14
0	601	0	17		28.766	201		11.5	30
0	602	0	18		28.766	201		11.5	18
0	603	0	17	48.2105	28.766	201	15	11.5	21
1	604	1	18	28.0417	20.4139	202	10	10	17
1	605	1	18	24.2	20.4139	202	13	10	13
1	606	1	17	9	20.4139	202	7	10	14
0	607	0	16	29.7083	29.7083	203	4	4	29
0	608	0	16		29.7083	203		4	27
0	609	0	17		29.7083	203		4	39
1	610	0	17	44.5263	37.8573	204	10	10	23
1	611	0	17	41.0455	37.8573	204	5	10	37
1	612	0	17	28	37.8573	204	15	10	45
0	613	1	17	7.10345	7.10345	205	6	6	31
0	614	1	17		7.10345	205		6	40
0	615	1	17		7.10345	205		6	11
1	616	1	16	26.75	30.625	206	6	7	17
1	617	1	16	27.375	30.625	206	4	7	15
1	618	1	16	37.75	30.625	206	11	7	7
0	619	0	16		24.8846	210		12	28
0	620	0	17	24.8846	24.8846	210	12	12	22
0	621	0	17		24.8846	210		12	32
1	622	1	17	24.6923	22.83	208	8	6	28
1	623	1	17	27.5385	22.83	208	4	6	14
1	624	1	16	16.2593	22.83	208	6	6	18
0	625	1	16		27.8261	209		5	14
0	626	1	16		27.8261	209		5	35
0	627	1		27.8261	27.8261	209	5	5	23
1	628	0	17	24.72	33.1857	207	7	6	27
1	629	0	16	38.7895	33.1857	207	2	6	24
1	630	0	17	36.0476	33.1857	207	9	6	37
0	631	0	16	36.4	36.4	211	2	2	27
0	632	0	16		36.4	211		2	15
0	633	0	16		36.4	211		2	31
1	634	0	17	37.6	40.0483	212	8	8	32
1	635	0	17	30.9565	40.0483	212	6	8	5
1	636	0	16	51.5882	40.0483	212	10	8	26
0	637	1	18	22.1538	21.2569	213	15	13	14
0	638	1	19		21.2569	213		13	15
0	639	1	18		21.2569	213		13	36
0	640	0	17	20.36	21.2569	214	11	13	16
0	641	0	17		21.2569	214		13	19
0	642	0	17		21.2569	214		13	24
1	643	1	16	29.12	31.1169	215	8	8.3333	26
1	644	1	16	25.9167	31.1169	215	3	8.3333	17
1	645	1	18	36.9524	31.1169	215	12	8.3333	19
1	646	0	16	29.9048	31.1169	216	11	8.3333	23
1	647	0	17	34	31.1169	216	9	8.3333	14
1	648	0	16	30.8077	31.1169	216	7	8.3333	21
0	649	0	17		33.875	217		1	32
0	650	0	17	33.875	33.875	217	1	1	15
0	651	0	16		33.875	217		1	13
1	652	0	16	16.1481	29.4541	218	8	7.5	31
1	653	0	16	33.625	29.4541	218	4	7.5	31
1	654	0	16	29.375	29.4541	218	3	7.5	22
1	655	1	16	35.8	29.4541	219	10	7.5	19
1	656	1	16	20.5385	29.4541	219	9	7.5	29
1	657	1	16	41.2381	29.4541	219	11	7.5	23
0	658	0	16	14.5	33.8833	220	9	8.5	30
0	659	0	16		33.8833	220		8.5	38
0	660	0			33.8833	220		8.5	20
0	661	0	17		33.8833	221		8.5	28
0	662	0	19	53.2667	33.8833	221	8	8.5	36
0	663	0	18		33.8833	221		8.5	36
1	664	0	17	24.6538	35.2174	222	16	9.5	15
1	665	0	17	42	35.2174	222	8	9.5	24
1	666	0	16	32.9091	35.2174	222	5	9.5	23
1	667	0	18	34.2273	35.2174	223	9	9.5	27
1	668	0	16	41.7143	35.2174	223	4	9.5	34
1	669	0	17	35.8	35.2174	223	15	9.5	19
0	670	0	17		24.48	225		13	27
0	671	0	16	24.48	24.48	225	13	13	32
0	672	0	18		24.48	225		13	15
1	673	0	17	46.0588	27.4958	224	7	8.6667	19
1	674	0	16	25	27.4958	224	14	8.6667	37
1	675	0	16	11.4286	27.4958	224	5	8.6667	34
